# Supplementary material for: Smooth Moves: Comparing Log Dimensionless Jerk Metrics from Body Center of Mass Trajectory and Wearable Sensor Acceleration During Walking
Source: Sensors (Basel). 2025 Feb 18;25(4):1233. doi: 10.3390/s25041233 (PMC11860695; doi:10.3390/s25041233)
Supplement: Supplementary file 1 [file sensors-25-01233-s001.zip]

Archive with 1 entries (1 files):
- sensors-3444737-supplementary.pdf
